# Supplementary material for: A Biofuel Cell for Electricity Generation from Biomass-Derived Cellobiose
Source: Biosensors (Basel). 2025 Oct 7;15(10):674. doi: 10.3390/bios15100674 (PMC12563716; doi:10.3390/bios15100674)
Supplement: Supplementary file 1 [file biosensors-15-00674-s001.zip]

Archive with 1 entries (1 files):
- biosensors-3757566-supplementary.pdf
